# Supplementary material for: Diarrhea incidence in low- and middle-income countries in 1990 and 2010: a systematic review
Source: BMC Public Health. 2012 Mar 21;12:220. doi: 10.1186/1471-2458-12-220 (PMC3323412; doi:10.1186/1471-2458-12-220)
Supplement: Additional file 2 — Diarrhea Incidence Rates for Included Countries. [file 1471-2458-12-220-S2.XLSX]

## Sheet: Sheet1
Diarrhea Incidence (episodes / child year) by age (in months) and calendar year
		1990				2010
Country	WHO Region	0-5	6-11	12-23	24-59	0-5	6-11	12-23	24-59
Afghanistan	EMR	4.75828	7.25921	5.87546	3.75478	3.95289	6.03051	4.88098	3.11924
Albania	EUR	4.40365	6.71819	5.43757	3.47494	3.94679	6.0212	4.87344	3.11442
Algeria	AFR	2.52506	3.85223	3.11792	1.99254	2.18318	3.33064	2.69576	1.72275
Angola	AFR	5.665	8.64249	6.99507	4.47027	3.62745	5.53402	4.47913	2.86244
Antigua and Barbuda	AMR	3.99777	6.09897	4.93639	3.15465	3.92361	5.98584	4.84482	3.09613
Argentina	AMR	4.17557	6.37022	5.15594	3.29496	3.90777	5.96168	4.82527	3.08364
Armenia	EUR	4.61935	7.04726	5.70392	3.64515	4.0205	6.13365	4.96446	3.17259
Azerbaijan	EUR	5.2156	7.95689	6.44016	4.11565	4.28338	6.53471	5.28907	3.38003
Bangladesh	SEA	3.51117	5.35662	4.33554	2.77067	2.43179	3.70993	3.00275	1.91894
Belarus	EUR	4.05849	6.19162	5.01138	3.20257	3.86626	5.89835	4.77401	3.05088
Belize	AMR	4.47211	6.82263	5.52211	3.52896	4.08067	6.22546	5.03877	3.22008
Benin	AFR	4.35599	6.64548	5.37873	3.43733	3.12269	4.76395	3.85585	2.46412
Bhutan	SEA	3.59392	5.48287	4.43773	2.83598	2.41242	3.68037	2.97882	1.90365
Bolivia	AMR	5.83137	8.89631	7.2005	4.60156	4.53366	6.91654	5.59811	3.57753
Bosnia and Herzegovina	EUR	3.9918	6.08987	4.92902	3.14994	3.823	5.83235	4.72059	3.01674
Botswana	AFR	2.54478	3.88231	3.14227	2.0081	2.48881	3.79692	3.07315	1.96393
Brazil	AMR	4.64174	7.08142	5.73156	3.66282	4.02987	6.14796	4.97604	3.17999
Bulgaria	EUR	4.00146	6.10461	4.94095	3.15757	3.87085	5.90535	4.77968	3.0545
Burkina Faso	AFR	4.93232	7.52472	6.09037	3.89211	3.60869	5.5054	4.45596	2.84763
Burundi	AFR	4.34242	6.62478	5.36197	3.42662	3.55516	5.42373	4.38987	2.80539
Cote d'Ivoire	AFR	3.86481	5.89613	4.77221	3.04973	3.21446	4.90396	3.96917	2.53654
Cambodia	WPR	3.65535	5.57659	4.51359	2.88445	2.79004	4.25647	3.4451	2.20163
Cameroon	AFR	3.76786	5.74822	4.6525	2.97323	3.31548	5.05808	4.09391	2.61626
Cape Verde	AFR	2.5906	3.95221	3.19885	2.04426	2.31176	3.52681	2.85453	1.82422
Central African Republic	AFR	4.1195	6.28469	5.08671	3.25071	3.67932	5.61315	4.54318	2.90337
Chad	AFR	5.06568	7.72818	6.25504	3.99735	4.20956	6.42208	5.19791	3.32178
Chile	AMR	4.00023	6.10273	4.93943	3.1566	3.79938	5.79631	4.69143	2.99811
China	WPR	2.55334	3.89536	3.15283	2.01485	2.29599	3.50276	2.83506	1.81178
Colombia	AMR	4.27492	6.52179	5.27862	3.37335	3.94974	6.0257	4.87708	3.11675
Comoros	AFR	3.33316	5.08505	4.11574	2.63021	2.62845	4.00996	3.24558	2.07412
Congo	AFR	3.24441	4.94965	4.00615	2.56018	3.21728	4.90827	3.97266	2.53877
Costa Rica	AMR	4.05635	6.18835	5.00873	3.20088	3.83647	5.85289	4.73722	3.02737
Cuba	AMR	3.92585	5.98926	4.84759	3.0979	3.77889	5.76506	4.66613	2.98194
Dem. People's Republic of Korea	SEA	2.37925	3.62977	2.93786	1.87747	2.20262	3.3603	2.71976	1.73809
Democratic Republic of the Congo	AFR	4.48184	6.83748	5.53413	3.53664	3.56909	5.44499	4.40707	2.81639
Djibouti	EMR	3.76168	5.73881	4.64488	2.96836	3.1084	4.74216	3.83822	2.45285
Dominica	AMR	4.10514	6.26278	5.06898	3.23938	3.97097	6.0581	4.90331	3.13351
Dominican Republic	AMR	4.74405	7.2375	5.85789	3.74355	4.16713	6.35736	5.14552	3.2883
Ecuador	AMR	4.60334	7.02284	5.68415	3.63252	4.04958	6.17803	5.00038	3.19554
Egypt	EMR	3.37498	5.14886	4.16738	2.66321	2.585	3.94366	3.19192	2.03983
El Salvador	AMR	4.79499	7.31521	5.92079	3.78374	4.0182	6.13015	4.96163	3.17078
Eritrea	AFR	3.75463	5.72805	4.63617	2.96279	2.82815	4.31461	3.49216	2.2317
Ethiopia	AFR	4.87156	7.43203	6.01534	3.84417	3.12653	4.76982	3.8606	2.46716
Fiji	WPR	2.50421	3.82041	3.09217	1.97608	2.41185	3.6795	2.97812	1.9032
Gabon	AFR	3.02874	4.62063	3.73985	2.38999	2.70725	4.13016	3.34288	2.1363
Gambia	AFR	3.81016	5.81276	4.70474	3.00661	2.85977	4.36286	3.53121	2.25666
Georgia	EUR	4.49695	6.86052	5.55278	3.54856	4.10099	6.25645	5.06385	3.23611
Ghana	AFR	3.43157	5.23518	4.23726	2.70786	2.81971	4.30173	3.48174	2.22504
Grenada	AMR	4.15323	6.33615	5.12836	3.27733	3.88568	5.92797	4.79799	3.06621
Guatemala	AMR	5.15226	7.86026	6.36194	4.06567	4.24869	6.48179	5.24623	3.35266
Guinea-Bissau	AFR	5.59079	8.52928	6.90344	4.41171	4.02712	6.14376	4.97264	3.17782
Guinea	AFR	5.43499	8.2916	6.71106	4.28878	3.59412	5.48318	4.43798	2.83614
Guyana	AMR	4.82904	7.36716	5.96284	3.81061	4.36396	6.65763	5.38856	3.44362
Haiti	AMR	7.11548	10.8553	8.78611	5.61486	5.79789	8.84523	7.15916	4.57514
Honduras	AMR	4.72906	7.21463	5.83938	3.73172	4.07798	6.22135	5.03544	3.21795
India	SEA	3.14385	4.79625	3.88199	2.48083	2.50447	3.82081	3.09249	1.97629
Indonesia	SEA	2.60416	3.97289	3.21558	2.05495	2.23372	3.40775	2.75817	1.76263
Iran (Islamic Republic of)	EMR	3.09341	4.71929	3.8197	2.44102	2.6591	4.0567	3.28342	2.0983
Iraq	EMR	2.99771	4.57329	3.70153	2.3655	2.66401	4.0642	3.28949	2.10218
Jamaica	AMR	4.28677	6.53988	5.29325	3.38271	4.00339	6.10756	4.94334	3.15909
Jordan	EMR	2.68541	4.09684	3.31591	2.11906	2.46743	3.7643	3.04675	1.94706
Kazakhstan	EUR	4.66649	7.11918	5.76213	3.68235	4.23825	6.46585	5.23334	3.34442
Kenya	AFR	3.16455	4.82782	3.90755	2.49716	2.8778	4.39037	3.55348	2.27089
Kiribati	WPR	2.99371	4.56719	3.69659	2.36235	2.63127	4.01425	3.24906	2.07634
Kyrgyzstan	EUR	5.01243	7.64693	6.18928	3.95533	4.45133	6.79092	5.49644	3.51256
Lao People's Democratic Republic	WPR	4.04972	6.17824	5.00055	3.19565	2.89739	4.42025	3.57766	2.28634
Latvia	EUR	3.98408	6.0781	4.9195	3.14386	3.85032	5.87403	4.75432	3.0383
Lebanon	EMR	2.66237	4.0617	3.28746	2.10089	2.42549	3.70032	2.99497	1.91397
Lesotho	AFR	3.03767	4.63425	3.75088	2.39704	3.0684	4.68113	3.78882	2.42129
Liberia	AFR	5.64387	8.61027	6.96898	4.4536	3.09685	4.72454	3.82395	2.44374
Libyan Arab Jamahiriya	EMR	2.73568	4.17354	3.37798	2.15874	2.45467	3.74483	3.03099	1.93699
Lithuania	EUR	3.93449	6.00244	4.85826	3.10472	3.80439	5.80396	4.69762	3.00206
Madagascar	AFR	4.01634	6.12731	4.95933	3.16931	2.73463	4.17195	3.37669	2.15791
Malawi	AFR	5.07705	7.74553	6.26908	4.00632	3.0688	4.68175	3.78932	2.42161
Malaysia	WPR	2.30641	3.51865	2.84793	1.82	2.19437	3.34772	2.70958	1.73158
Maldives	SEA	2.80619	4.28112	3.46505	2.21438	2.02303	3.08632	2.49801	1.59638
Mali	AFR	6.12574	9.3454	7.56399	4.83385	4.07287	6.21355	5.02913	3.21392
Marshall Islands	WPR					2.53043	3.86042	3.12455	1.99678
Mauritania	AFR	3.29224	5.02263	4.06522	2.59792	2.92049	4.45549	3.60619	2.30457
Mauritius	AFR	2.23286	3.40644	2.75711	1.76196	2.12299	3.23883	2.62144	1.67526
Mexico	AMR	4.43863	6.77155	5.48076	3.50254	3.97184	6.05943	4.90438	3.1342
Micronesia (Fed. States of)	WPR	2.74805	4.19241	3.39326	2.1685	2.40201	3.66449	2.96597	1.89544
Moldova	EUR	4.30944	6.57446	5.32124	3.4006	3.92119	5.98216	4.84184	3.09423
Mongolia	WPR	3.25074	4.95931	4.01397	2.56517	2.48896	3.79714	3.07333	1.96405
Montenegro	EUR	4.12304	6.29009	5.09108	3.25351	3.84913	5.87222	4.75286	3.03737
Morocco	EMR	3.2515	4.96048	4.01492	2.56577	2.6741	4.07959	3.30194	2.11014
Mozambique	AFR	5.42974	8.28359	6.70458	4.28463	3.609	5.50588	4.45635	2.84788
Myanmar	SEA	3.2256	4.92095	3.98293	2.54533	2.42241	3.69561	2.99116	1.91153
Namibia	AFR	2.75151	4.1977	3.39754	2.17123	2.55296	3.89479	3.15237	2.01455
Nepal	SEA	3.47814	5.30624	4.29477	2.74461	2.34148	3.57216	2.89124	1.84767
Nicaragua	AMR	4.88991	7.46003	6.038	3.85865	4.15068	6.33226	5.12521	3.27532
Niger	AFR	7.39787	11.2862	9.1348	5.83769	4.07108	6.21082	5.02692	3.21251
Nigeria	AFR	4.70634	7.17997	5.81133	3.71379	3.99837	6.0999	4.93714	3.15513
Occupied Palestinian Territory	EUR	4.43882	6.77185	5.481	3.50269	4.06885	6.20742	5.02417	3.21075
Pakistan	EMR	3.81497	5.8201	4.71067	3.01041	3.30104	5.03605	4.07608	2.60486
Panama	AMR	4.173	6.3663	5.15276	3.29293	3.99583	6.09603	4.93401	3.15313
Papua New Guinea	WPR	3.33262	5.08423	4.11508	2.62978	3.08603	4.70803	3.81059	2.4352
Paraguay	AMR	4.35859	6.64944	5.38193	3.43938	4.04887	6.17694	4.9995	3.19498
Peru	AMR	5.08365	7.75559	6.27723	4.01153	4.11471	6.27739	5.0808	3.24694
Philippines	WPR	2.72208	4.1528	3.36119	2.14801	2.43325	3.71216	3.00455	1.92009
Romania	EUR	4.22133	6.44004	5.21245	3.33107	3.948	6.02305	4.87494	3.11538
Russian Federation	EUR	4.15232	6.33476	5.12724	3.27661	3.9357	6.00428	4.85975	3.10568
Rwanda	AFR	4.22327	6.443	5.21484	3.3326	3.15289	4.81003	3.89315	2.48796
Sao Tome and Pr¡ncipe	AFR	3.24384	4.94878	4.00545	2.55973	2.63563	4.0209	3.25444	2.07978
Saint Lucia	AMR	4.08893	6.23806	5.04896	3.22659	3.88209	5.92251	4.79356	3.06338
Saint Vincent and the Grenadines	AMR	4.11851	6.28318	5.08549	3.24994	4.08893	6.23806	5.04896	3.22659
Samoa	WPR	2.44354	3.72785	3.01725	1.92821	2.32862	3.55253	2.87535	1.83752
Senegal	AFR	3.81854	5.82555	4.71509	3.01323	2.93374	4.47571	3.62255	2.31503
Serbia	EUR	3.90451	5.9567	4.82124	3.08107	3.75885	5.73448	4.64138	2.96612
Seychelles	AFR	2.17934	3.32479	2.69102	1.71973	2.11889	3.23257	2.61638	1.67202
Sierra Leone	AFR	5.79877	8.84658	7.16025	4.57583	3.69553	5.63788	4.56319	2.91615
Solomon Islands	WPR	2.54024	3.87538	3.13666	2.00451	2.4415	3.72474	3.01473	1.9266
Somalia	EMR	4.98609	7.60676	6.15676	3.93455	3.78357	5.7722	4.67191	2.98563
South Africa	AFR	2.58355	3.94146	3.19014	2.03869	2.50858	3.82708	3.09756	1.97953
Sri Lanka	SEA	2.22275	3.39101	2.74462	1.75398	1.9883	3.03334	2.45512	1.56897
Sudan	EMR	3.89699	5.94524	4.81196	3.07513	3.4757	5.3025	4.29175	2.74269
Suriname	AMR	4.52829	6.90833	5.59147	3.57329	4.31683	6.58574	5.33037	3.40643
Swaziland	AFR	2.773	4.23048	3.42407	2.18819	3.12859	4.77297	3.86315	2.46879
Syrian Arab Republic	EMR	2.66706	4.06885	3.29325	2.10458	2.43864	3.72038	3.01121	1.92434
Taiwan	WPR	2.23172	3.4047	2.7557	1.76106	2.20491	3.36379	2.72259	1.7399
Tajikistan	EUR	5.9476	9.07362	7.34402	4.69327	4.59485	7.00988	5.67367	3.62582
TFYR Macedonia	EUR	4.14375	6.32169	5.11665	3.26985	3.88961	5.93397	4.80284	3.06931
Thailand	SEA	2.10725	3.21481	2.60201	1.66284	1.97775	3.01725	2.4421	1.56065
Timor-Leste	SEA	2.97016	4.53127	3.66752	2.34377	2.51109	3.8309	3.10066	1.98151
Togo	AFR	3.75051	5.72176	4.63108	2.95954	2.99735	4.57274	3.70109	2.36522
Tonga	WPR	2.40285	3.66578	2.96701	1.8961	2.33477	3.56191	2.88294	1.84237
Tunisia	EMR	2.85647	4.35782	3.52713	2.25405	2.47917	3.78221	3.06125	1.95632
Turkey	EUR	5.05157	7.70666	6.23762	3.98622	4.19802	6.40447	5.18366	3.31267
Turkmenistan	EUR	5.69184	8.68344	7.02821	4.49145	4.14048	6.31669	5.11261	3.26727
Uganda	AFR	4.19275	6.39644	5.17716	3.30852	3.34887	5.10902	4.13514	2.64261
Ukraine	EUR	4.06081	6.19516	5.01424	3.2044	3.95286	6.03047	4.88094	3.11922
United Republic of Tanzania	AFR	3.93094	5.99702	4.85387	3.10192	3.09128	4.71604	3.81707	2.43934
Uruguay	AMR	4.07154	6.21152	5.02748	3.21287	3.88414	5.92563	4.79609	3.06499
Uzbekistan	EUR	4.9333	7.52623	6.09158	3.89289	4.47133	6.82144	5.52114	3.52834
Vanuatu	WPR	2.70622	4.12859	3.3416	2.13549	2.37409	3.6219	2.9315	1.8734
Venezuela (Bolivarian Republic of)	AMR	4.20152	6.40982	5.18799	3.31544	3.96278	6.04559	4.89319	3.12704
Viet Nam	WPR	2.63057	4.01319	3.2482	2.0758	2.2707	3.46417	2.80384	1.79182
Yemen	EMR	4.07658	6.21921	5.03371	3.21684	3.0186	4.60516	3.72733	2.38199
Zambia	AFR	4.28554	6.538	5.29173	3.38174	3.38022	5.15685	4.17386	2.66735
Zimbabwe	AFR	2.76801	4.22286	3.41791	2.18425	2.73319	4.16975	3.37491	2.15677
